# Supplementary material for: Probing the intrinsic mechanism and evolution characteristics of online shopping customer satisfaction via text mining of online reviews
Source: PLoS One. 2025 May 7;20(5):e0321202. doi: 10.1371/journal.pone.0321202 (PMC12058191; doi:10.1371/journal.pone.0321202)
Supplement: S5 Appendix — (CSV) [file pone.0321202.s005.csv]

PBI	OSPI	CE	PQ1	PQ2	PQ3	PV	CS	CC	CL1	CL2
Xiaomi	JD/Jingdong	allowance	Wi-Fi	water-saving	workers	price	overall	return	multiple times	recommend
word of mouth	Taobao	comment	voice call	waterproof	warranty	offline store	general	exchange	repurchase	highly recommend
well-known brand	Tianmao	contact	video	visual effect	warehouse	store	positive review	noise	next time	post photos
trust	Suning	coupon	vacuum packaging	transfer speed	waiter/waitress	online	product	sound	second time
shop		customer	vacuum bag	touch	unseal	price range	machine	overcharging	as always
self-managed		customer service	usage	texture	unpack	shopkeeper	experience	problem	loyal
reputation		discount	touch feel	technology	unboxing	payment	appliance	negative review	second device
reliance		discount coupon	taste	storage	trial use	shopping mall	body	overheating	third time
Original		discount	take photos	startup	trial	charging	tablet	complaint	third device
Made in China		event	take a photo	space	transportation	shop	DV	broken	first time
label		free gift	system	smart	tools	storefront	follow-up review	freeze	fans
integrity		inquiry phone number	surf the internet	signal	timely	counter	home appliance	flaw
Huawei		inquiry	suction power	read and write	time	specialty store	camera	scratch
honour		new product	style	processing speed	the next day	market	merchant /seller	counterfeit
grade		new style	standby time	printing	testing	cost	manufacturer	deceive
goods inspection		no free gift	standby	power consumption	staff	cost-performance ratio	TV	return and exchange product
give a like		old style	stand	power	speed	price comparison	TV set	light leakage
genuine product		package	speaker	portable	sign for	price difference	re-review	deception
genuine		phone	sound system	portability	shop assistant	excellent value for money	video camera	return and exchange
generic brand		points	sound quality	play games	shipping	worth the price	electronic products	background noise
Five stars		price reduction	sound effects	operation	shipping fee	affordable	iPad	jam
Famous brand		product quality	sound effect	machine operation	shipped	bargain	physical item	refund
domestic version		promotion	sound	machine	SF Express	official website price	shaving	restart
Chinese goods		rebate coupon	solid state	low frequency	service quality		compressor	shutdown
Brand new		refrigerated	software	LCD（Liquid Crystal Display）	service in place		all-in-one machine	odor
brand		response speed	size	juice yield	service attitude		projector	exchange money
authentic goods		review	silent	internet speed	service		goods	replace
advertising		sales	shopping	image processing	sealed		entity
advertisement		set	shooting	heating	scan code		recorder
			shell	heat retention	salesperson		fan
			shape	fresh-keeping	sales assistant		equipment
			settings	freezing	sales assistant		original machine
			selfie	firepower	repair		comprehensive
			screen/image	fast speed	received		rating
			screen protector	expectation	receive goods		vendor
			screen display	energy-saving	promoter		treasure/item
			screen	efficiency	pick up		evaluation
			rich sound	effect	patience		e-commerce platform
			resolution	durable	on-site service		e-commerce
			remote control	display	moving		this model
			read	dehumidification	make up the difference		Mi Ban
			RAM stick	cooling	logistics distribution		wristband
			quality	compatible	logistics		watch
			protective sleeve	charging	lightning
			projection	capacity	last night
			professional	battery life	invoice
			power supply	artificial intelligence	installation fee
			power on		installation
			power cord		inspection of goods
			play		home delivery
			pixel		guarantee
			photography		goods
			photo		giveaway
			performance		give away
			packaging		gift
			outer packaging		express delivery
			operating speed		driver
			network		distribution
			nature		delivery
			music		delivered to your door
			mount		debugging
			metal		courier
			memory card		Character
			memory		attitude
			material		assembly
			look		arrival of goods
			large screen		appointment
			lag		after-sales service
			juicing		after-sales
			interface		accessories
			inner liner		acceptance inspection
			imaging		yesterday
			image quality
			image
			high definition/HD
			heat dissipation
			headphones
			hard drive
			games
			function
			focusing
			film
			entertainment
			engine
			dual SIM switch
			download
			design
			curved
			craftsmanship
			copy
			configuration
			compatibility
			colors
			color
			coating
			clarity
			case
			camera
			built-in
			brightness
			battery life
			battery level
			battery
			base
			appearance
			Android
